# Supplementary material for: Nutritional Counseling During Chemotherapy Treatment: A Systematic Review of Feasibility, Safety, and Efficacy
Source: Curr Oncol. 2024 Dec 24;32(1):3. doi: 10.3390/curroncol32010003 (PMC11764068; doi:10.3390/curroncol32010003)
Supplement: Supplementary file 1 [file curroncol-32-00003-s001.zip]

Archive with 1 entries (1 files):
- curroncol-3323161-supplementary.pdf
